# Supplementary material for: Missed nursing care in surgical care– a hazard to patient safety: a quantitative study within the inCHARGE programme
Source: BMC Nurs. 2024 Apr 7;23:233. doi: 10.1186/s12912-024-01877-1 (PMC10999080; doi:10.1186/s12912-024-01877-1)
Supplement: Supplementary file 1 — Supplementary Material 1 [file 12912_2024_1877_MOESM1_ESM.xlsx]

## Sheet: Blad1
Supplementary Table 1. Missed nursing care measured by the MISSCARE Survey part 1 on dichotomized data
	All					RN (n=62)					NA (n=51)
Nursing care elements	n	(%)	Missing n	Rank		n	(%)	Missing n	Rank		n	(%)	Missing n	Rank		p-value1 RN vs NA
Turning patient every 2 h	79	(68.7)	1	1		45	(72.6)	0	2		34	(66.7)	1	1		0.50
Attend interdisciplinary care conference whenever held	75	(65.2)	13	2		47	(75.8)	0	1		28	(54.9)	13	2/3		0.27
Ambulation 3 times per day or as ordered	71	(61.7)	4	3		43	(69.4)	0	4		28	(54.9)	4	2/3		0.33
Mouth care	57	(49.6)	2	4		44	(71.0)	0	3		13	(25.5)	2	8/9		<0.001
Assess effectiveness of medication	47	(40.9)	15	5		33	(53.2)	0	5		14	(27.5)	15	6/7		<0.05
Patient discharge planning and teaching	43	(37.4)	7	6		30	(48.4)	0	6		13	(25.5)	7	8/9		0.10
Emotional support to patient and/or family	42	(36.5)	0	7		27	(43.5)	0	7		15	(29.4)	0	5		<0.01
Medications administered within 30 min before or after scheduled time	32	(27.8)	24	8/9/10		18	(29.0)	0	12/13		14	(27.5)	24	6/7		<0.01
Patients teaching about procedures, tests, and other diagnostic studies	32	(27.8)	2	8/9/10		21	(33.9)	0	8/9		11	(21.6)	2	10/11		0.12
Focused reassessments according to patient condition	32	(27.8)	3	8/9/10		21	(33.9)	0	8/9		11	(21.6)	3	10/11		0.06
Feeding patient when the food is still warm	31	(27.0)	7	11		11	(17.7)	0	16		20	(39.2)	5	4		0.07
IV/central line site care and assessments according to hospital policy	30	(26.1)	14	12		20	(32.3)	0	10		10	(19.6)	13	12		0.27
Patient bathing/skincare	26	(22.6)	1	13/14		18	(29.0)	0	12/13		8	(15.7)	1	15		<0.05
Patient assessments performed each shift	26	(22.6)	1	13/14		19	(30.6)	0	11		7	(13.7)	1	16/17/18		0.12			F
PRN medication requests acted on within 15 min	21	(18.3)	21	15		12	(19.4)	0	14/15		9	(17.6)	20	13/14		0.34
Assist with toileting needs within 5 min of request	19	(16.5)	2	16		12	(19.4)	0	14/15		7	(13.7)	2	16/17/18		0.09
Setting up meals for patients who feed themselves	14	(12.2)	6	17		5	(8.1)	1	19		9	(17.6)	5	13/14		0.52
Full documentation of necessary data	13	(11.3)	2	18/19		10	(16.1)	1	17		3	(5.9)	1	19/20		<0.01
Response to call light is initiated within 5 min	13	(11.3)	1	18/19		6	(9.7)	0	20		7	(13.7)	1	16/17/18		0.81
Monitoring intake/output	12	(10.4)	0	20		9	(14.5)	0	18		3	(5.7)	0	19/20		<0.05
Wound care	5	(4.3)	1	21		4	(6.5)	0	21		1	(2.0)	1	23		<0.001
Nursing staffs' hand washing	4	(3.5)	1	22		2	(3.2)	0	22		2	(3.9)	1	21/22		0.11
Bedside glucose monitoring as ordered	2	(1.7)	2	23		0	(0.0)	0	23/24		2	(3.9)	2	21/22		0.27
Vital signs assessed as ordered	0	0	1	24		0	(0.0)	0	23/24		0	(0.0)	1	24		0.27
NOTE: The ranking of reported most missed (1) to least missed (21) nursing care elements. When rank is the same for two nursing care elements they received the same rank. Abbreviations=RNs; registred nurses, NAs; nursing assistants
Supplementary Table 2. Reasons for missed nursing care measured by the MISSCARE Survey part 2 on dichotomized data
	All					RN (n=62)					NA (n=51)
Reasons for missed nursing care	n	(%)	Missing n	Rank		n	(%)	Missing n	Rank		n	(%)	Missing n	Rank		p-value RN vs NA
Inadequate number of staff	109	(94.8)	2	1		59	(95.2)	1	1		48	(94.1)	1	1		0.92
Unexpected rise in patient volume and/or acuity on the unit	106	(92.2)	1	2		58	(93.5)	0	2		46	(90.2)	1	2		0.65
Urgent patient situations	89	(77.4)	2	3		47	(75.8)	0	3/4		41	(80.4)	2	4		0.42
Unbalanced patient assignments	88	(76.5)	2	4		46	(74.2)	0	5		42	(82.4)	2	3		0.19
Tension or communication breakdowns with the medical staff	73	(63.5)	2	5		39	(62.9)	0	6		33	(64.7)	2	5/6		0.61
Heavy admission and discharge activity	70	(60.9)	8	6		47	(75.8)	0	3/4		22	(43.1)	8	15/16		<0.05
NA did not communicate that care was not done	66	(57.4)	1	7		34	(54.8)	0	7		32	(62.7)	1	7		0.34
Lack of back-up support from team members	63	(54.8)	2	8		30	(48.4)	0	9		33	(64.7)	2	5/6		<0.05
Tension or communication breakdowns within the nursing team	58	(50.4)	1	9		28	(45.2)	0	10		30	(58.8)	1	8		0.17
Caregivers off unit or unavailable	54	(47.0)	2	10		31	(50.0)	0	8		23	(45.1)	2	11/12/13/14		0.85
Tension or communication breakdowns with other support departments	50	(45.5)	2	11		23	(37.1)	0	11		26	(51.0)	2	9		0.18
Medications were not available when needed	43	(37.4)	15	12		22	(35.5)	0	12		21	(41.2)	14	17		0.21
Inadequate number of assistive personnel	41	(35.7)	2	13/14		18	(29.9)	0	13		23	(45.1)	2	11/12/13/14		0.33
Inadequate hand-off from previous shift or sending unit	41	(35.7)	1	13/14		17	(27.4)	0	14		23	(45.1)	1	11/12/13/14		<0.05
Other departments did not provide the care needed	40	(24.8)	3	15		16	(25.8)	0	15		23	(45.1)	3	11/12/13/14		<0.05
Supplies/equipment not available when needed	39	(33.9)	4	16		15	(24.2)	0	16		24	(47.1)	4	10		<0.05
Supplies/equipment not functioning properly	32	(27.8)	3	17		10	(16.1)	0	17		22	(43.1)	3	15/16		<0.05
NOTE: The ranking of reported strongest reason (1) to least of a reason (17) for missed nursing care elements. When rank is the same for two items they received the same rank. Abbreviations=MNC;missed nursing care, RNs; registred nurses, NAs;nursing assistants
